# Supplementary material for: Bayesian inference of origin firing time distributions, origin interference and licencing probabilities from Next Generation Sequencing data
Source: Nucleic Acids Res. 2019 Feb 14;47(5):2229–43. doi: 10.1093/nar/gkz094 (PMC6412128; doi:10.1093/nar/gkz094)
Supplement: Supplementary Data [file gkz094_supplemental_files.zip]

Archive with 3 entries (3 files):
- BazarovaFigsS1-S17.pdf
- BazarovaSuppData.pdf
- BazarovaSuppFigsS18-S33.pdf
